# Supplementary material for: Three Phages One Host: Isolation and Characterization of Pantoea agglomerans Phages from a Grasshopper Specimen
Source: Int J Mol Sci. 2023 Jan 17;24(3):1820. doi: 10.3390/ijms24031820 (PMC9915841; doi:10.3390/ijms24031820)
Supplement: Supplementary file 1 [file ijms-24-01820-s001.zip]

Archive with 12 entries (12 files):
- Supplementary materials captions.pdf
- SupplementaryFigureS1.png
- SupplementaryFigureS2.PDF
- SupplementaryFigureS3.png
- SupplementaryFigureS4.png
- SupplementaryFigureS5.png
- SupplementaryFigureS6.png
- SupplementaryTableS1.xlsx
- SupplementaryTableS2.xlsx
- SupplementaryTableS3.xlsx
- SupplementaryTableS4.xlsx
- SupplementaryTableS5.xlsx
