# Supplementary material for: Three Phages One Host: Isolation and Characterization of Pantoea agglomerans Phages from a Grasshopper Specimen
Source: Int J Mol Sci. 2023 Jan 17;24(3):1820. doi: 10.3390/ijms24031820 (PMC9915841; doi:10.3390/ijms24031820)
Supplement: Supplementary file 1 [file ijms-24-01820-s001.zip › SupplementaryTableS1.xlsx]

## Sheet: Nifs112
Genome	Protein Accession	Strand	ORF	Start	End	Product length (aa)	20 bases upstream of start codon	Putative SD sequence	DeltaG (kcal/mol)	Spacer (bases)	Start codon	Predicted product function
OK570184.1	UJH95773.1	+	ORF1	311	481	56	GGAGGCTATCTGTCCCTTTT	GGAGG	-6.85602	15	CTG	hypothetical protein
OK570184.1	UJH95774.1	+	ORF2	517	765	82	GTGCTCAACCTGCAAGCGTC	GUG	-0.272315	17	CTG	hypothetical protein
OK570184.1	UJH95775.1	+	ORF3	1047	1238	63	ACATCAATGAGGGTAACACT	UGAGGG	-5.05103	7	ATG	hypothetical protein
OK570184.1	UJH95776.1	+	ORF4	1235	1441	68	ATTTCATTGGGTTGTGACTT	GGGU	-3.54662	8	ATG	hypothetical protein
OK570184.1	UJH95777.1	+	ORF5	1443	1592	49	ACATCAACAGGATTTATAAT	AGGA	-3.60793	8	ATG	hypothetical protein
OK570184.1	UJH95778.1	+	ORF6	1650	2081	143	AATATAAGAGGAAGTACACA	GAGGA	-4.86934	8	ATG	S-adenosyl-L-methionine hydrolase
OK570184.1	UJH95779.1	+	ORF7	2088	2186	32	ACACAGCGGAGTAAGCAACG	GGAG	-3.60793	9	ATG	hypothetical protein
OK570184.1	UJH95780.1	+	ORF8	2324	2650	108	TAAACCTAAGAGGCTTGAAG	GAGG	-3.60793	7	ATG	hypothetical protein
OK570184.1	UJH95781.1	+	ORF9	2647	2967	106	CCACGCAAGGCGGTGAAATC	GGUGA	-5.88054	4	ATG	hypothetical protein
OK570184.1	UJH95782.1	+	ORF10	2987	3961	324	GTTGACTATCTTAAGGAAGT	UAAGGA	-5.867	3	ATG	hypothetical protein
OK570184.1	UJH95783.1	+	ORF11	4029	6686	885	ACACTAAGAGGATGTTTAGA	GAGGA	-4.86934	8	ATG	DNA-directed RNA polymerase
OK570184.1	UJH95784.1	+	ORF12	7019	7471	150	CTTATTAAAGAGAAGAGATA	GAG	-0.359835	8	ATG	HNH endonuclease
OK570184.1	UJH95785.1	+	ORF13	7452	7643	63	CAATATCTGGAGAAAGACCC	GGAG	-3.60793	8	ATG	hypothetical protein
OK570184.1	UJH95786.1	+	ORF14	7653	9656	667	GCGCTCAATAAGGAACTACA	UAAGGA	-5.867	6	ATG	DNA primase/helicase
OK570184.1	UJH95787.1	+	ORF15	9658	10362	234	TGATCAACCGGAGTTCTAAC	UGAUC	-3.84098	15	ATG	hypothetical protein
OK570184.1	UJH95788.1	+	ORF16	10328	10510	60	TGTAGAGGTACGAACCACCT	GAGGU	-5.85851	11	ATG	hypothetical protein
OK570184.1	UJH95789.1	+	ORF17	10572	10847	91	ATTAACATACAGAGGTTAAC	GAGGU	-5.85851	4	ATG	hypothetical protein
OK570184.1	UJH95790.1	+	ORF18	10834	13335	833	TGTAATCATGGAGCAAGAGT	GGAG	-3.60793	7	ATG	DNA polymerase
OK570184.1	UJH95791.1	+	ORF19	13343	13549	68	AGATACCCACTAAGGTTATT	UAAGG	-3.50688	5	ATG	hypothetical protein
OK570184.1	UJH95792.1	+	ORF20	13611	13841	76	AATTAATTAATGAGGTTAGT	GAGGU	-5.85851	4	ATG	hypothetical protein
OK570184.1	UJH95793.1	+	ORF21	13828	14142	104	TATGCTACAGGAGGAAGAGA	AGGAGG	-8.93096	6	ATG	nucleotidyltransferase
OK570184.1	UJH95794.1	+	ORF22	14124	14390	88	CAGGTAAGGATTTCCATGAG	UAAGGA	-5.867	10	ATG	nucleotidyltransferase
OK570184.1	UJH95795.1	+	ORF23	14383	14508	41	AGGCTGTATCGAGCCGCGAT	AGG	-1.24781	17	ATG	hypothetical protein
OK570184.1	UJH95796.1	+	ORF24	14555	14944	129	ATTTAATCCCAGGAGGGAAA	AGGAGG	-8.93096	4	ATG	hypothetical protein
OK570184.1	UJH95797.1	+	ORF25	15274	16089	271	TCAATCAAGGAGTAAATAGC	AAGGAG	-6.61001	8	ATG	hypothetical protein
OK570184.1	UJH95798.1	+	ORF26	16092	16298	68	GATGATAAGGAGTTCTAATC	UAAGGAG	-7.94194	8	ATG	hypothetical protein
OK570184.1	UJH95799.1	+	ORF27	16369	16752	127	CCATAAAGGAGTAAGAAACT	AAGGAG	-6.61001	9	ATG	hypothetical protein
OK570184.1	UJH95800.1	+	ORF28	16827	17207	126	CTAATTAAGTAGAGGCTATT	GAGG	-3.60793	5	ATG	hypothetical protein
OK570184.1	UJH95801.1	+	ORF29	17057	18187	376	GCCAAATTGAAGGAGCTACT	AAGGAG	-6.61001	5	ATG	5'-3' exonuclease
OK570184.1	UJH95802.1	+	ORF30	18165	18620	151	AGGAAAAGGAGACAAATGGC	AAGGAG	-6.61001	9	GTG	HNH endonuclease
OK570184.1	UJH95803.1	+	ORF31	18613	19014	133	ATACCACAAGGAGTTTGCCC	AAGGAG	-6.61001	7	GTG	recombination endonuclease VII
OK570184.1	UJH95804.1	+	ORF32	19011	20135	374	CGTGTGCTAAGGAGAAAGAA	UAAGGAG	-7.94194	6	TTG	HTH and metallophosphatase domains containing protein
OK570184.1	UJH95805.1	+	ORF33	20182	20793	203	CAATTTATCAGGAGTAAATA	AGGAG	-5.68286	6	ATG	putative phosphatase
OK570184.1	UJH95806.1	+	ORF34	20793	21374	193	GTTCTAGGAGATCACTACTG	AGGAG	-5.68286	10	ATG	deoxynucleoside monophosphate kinase
OK570184.1	UJH95807.1	+	ORF35	21378	22328	316	AACGTGTAATGGAGTAAGCG	GGAG	-3.60793	6	ATG	DNA ligase
OK570184.1	UJH95808.1	+	ORF36	22341	22559	72	ACTTCTAAGGAGTAGAAAAG	UAAGGAG	-7.94194	8	ATG	hypothetical protein
OK570184.1	UJH95809.1	+	ORF37	22604	22831	75	CGAAGAGATGGAAGACCTGC	GGA	-1.533	8	GTG	hypothetical protein
OK570184.1	UJH95810.1	+	ORF38	22824	23291	155	GTTCCAGTATAAGTTTGTCC	UAAG	-0.258785	7	GTG	putative N-acetyltransferase
OK570184.1	UJH95811.1	+	ORF39	23296	23475	59	GAAAACAAAGGAGTGAAATT	AAGGAG	-6.61001	7	ATG	hypothetical protein
OK570184.1	UJH95812.1	+	ORF40	23490	25043	517	GTATAAGTAAGGAGGCAAAG	UAAGGAGG	-11.19	5	ATG	portal protein
OK570184.1	UJH95813.1	+	ORF41	25046	25909	287	AATCCGCAAGGAGGATAATA	AAGGAGG	-9.85811	6	ATG	scaffolding protein
OK570184.1	UJH95814.1	+	ORF42	26014	27108	364	ACAAGGAGTAAAGACACACT	AAGGAG	-6.61001	12	ATG	major capsid protein
OK570184.1	UJH95815.1	+	ORF43	27165	27902	245	TTTTTCTTAAGGAGGGCTAG	UAAGGAGG	-11.19	5	ATG	tail tubular protein A
OK570184.1	UJH95816.1	+	ORF44	27906	30326	806	GTTATGGAAGAGGATAAGCT	GAGGA	-4.86934	6	ATG	tail tubular protein B
OK570184.1	UJH95817.1	+	ORF45	30326	30994	222	CCACGTAAAAGGAGGGTTTA	AAGGAGG	-9.85811	5	ATG	internal virion protein
OK570184.1	UJH95818.1	+	ORF46	31005	33866	953	TCTTAACTAAGGAGTAAAGC	UAAGGAG	-7.94194	6	ATG	internal virion protein
OK570184.1	UJH95819.1	+	ORF47	33925	37800	1291	TACTACTAACGGAGGTAAAT	GGAGGU	-9.1066	4	ATG	internal virion protein
OK570184.1	UJH95820.1	+	ORF48	37797	38753	318	GTGGACTTACTGGAGGACCA	GGAGG	-6.85602	4	ATG	tail fiber protein
OK570184.1	UJH95821.1	+	ORF49	38765	38971	68	TCAGTCTAAGGAGGCTAACG	UAAGGAGG	-11.19	6	TTG	holin
OK570184.1	UJH95822.1	+	ORF50	38943	39239	98	AGAATGGAGGAAGGGAAGAC	GGAGG	-6.85602	10	ATG	terminase small subunit
OK570184.1	UJH95823.1	+	ORF51	39239	41113	624	AACTTTGTTAAGGAGGCTTA	UAAGGAGG	-11.19	4	ATG	terminase large subunit
OK570184.1	UJH95824.1	+	ORF52	41282	41560	92	ATATAAAGGAGTAATAAAAC	AAGGAG	-6.61001	9	ATG	hypothetical protein
OK570184.1	UJH95825.1	+	ORF53	41571	42179	202	TGGTGCATAAGGAGTAAGCA	UAAGGAG	-7.94194	6	ATG	hypothetical protein
OK570184.1	UJH95826.1	+	ORF54	42189	42725	178	TAGCAACTTAAGGAGGCTCT	UAAGGAGG	-11.19	4	ATG	endolysin
OK570184.1	UJH95827.1	+	ORF55	42707	43057	116	CGAGTTAAGGACATAGCACT	UAAGGA	-5.867	9	ATG	Rz-like protein
OK570184.1	UJH95828.1	+	ORF56	42951	43208	85	CCAGTTGAAGGAAGAGATGC	AAGGA	-4.53508	8	ATG	Rz1-like protein
OK570184.1	UJH95829.1	+	ORF57	43183	43311	42	CAAGCAGGAGATAGACAAGT	AGGAG	-5.68286	10	ATG	hypothetical protein
OK570184.1	UJH95830.1	+	ORF58	43411	45423	670	AATACACCAAGGGAGGCACA	AGGGAGG	-9.52191	4	ATG	tailspike protein
OK570184.1	UJH95831.1	+	ORF59	45469	45693	74	CCTTAACCTGGAGTAAGATC	GGAG	-3.60793	7	ATG	hypothetical protein
