# Supplementary material for: Three Phages One Host: Isolation and Characterization of Pantoea agglomerans Phages from a Grasshopper Specimen
Source: Int J Mol Sci. 2023 Jan 17;24(3):1820. doi: 10.3390/ijms24031820 (PMC9915841; doi:10.3390/ijms24031820)
Supplement: Supplementary file 1 [file ijms-24-01820-s001.zip › SupplementaryTableS2.xlsx]

## Sheet: Nufs112
Genome	Protein Accession	Strand	ORF	Start	End	Product length (aa)	20 bases upstream of start codon	Putative SD sequence	DeltaG (kcal/mol)	Spacer (bases)	Start codon	Predicted product function
OK570185.1	UJH95832.1	+	ORF1	527	934	135	ATAGGTAGCTAGTAGGAAGC	AGGA	-3.60793	3	TTG	hypothetical protein
OK570185.1	UJH95833.1	+	ORF2	1014	1109	31	TAAAGAACTGTAAAGAGGCT	GAGG	-3.60793	2	ATG	hypothetical protein
OK570185.1	UJH95834.1	+	ORF3	1194	1376	60	CCACAACCGAGGTAACTATC	GAGGU	-5.85851	7	ATG	hypothetical protein
OK570185.1	UJH95835.1	+	ORF4	1482	1688	68	TCAACTAATGAGGAACTATC	UGAGGA	-5.87344	6	ATG	hypothetical protein
OK570185.1	UJH95836.1	+	ORF5	1685	1855	56	ATTAACATGGGGCTTGTTGT	GGGG	-2.83376	8	ATG	hypothetical protein
OK570185.1	UJH95837.1	+	ORF6	1857	1988	43	TGAGTTTGAGGAGAAATAAG	UGAGGAG	-7.94838	7	ATG	hypothetical protein
OK570185.1	UJH95838.1	+	ORF7	2282	2548	88	AAACAACTAAGGTGAATGAA	AGGUGA	-7.95547	5	ATG	hypothetical protein
OK570185.1	UJH95839.1	+	ORF8	2608	2721	37	GCTTCTTACTGGAGGTCACG	GGAGGU	-9.1066	4	ATG	hypothetical protein
OK570185.1	UJH95840.1	+	ORF9	2792	2887	31	TTAGTGTTAGGTGGTGCATA	AGGUGGU	-8.49946	5	ATG	hypothetical protein
OK570185.1	UJH95841.1	+	ORF10	2877	3086	69	TAAATTCAAAGGTGATTCAA	AGGUGAUU	-10.3159	3	ATG	hypothetical protein
OK570185.1	UJH95842.1	+	ORF11	3076	3348	90	GTCTCTTGGAGTAGACAACA	GGAG	-3.60793	9	ATG	hypothetical protein
OK570185.1	UJH95843.1	+	ORF12	3341	3520	59	CTTATACAGGGGTGCAACTT	GGGGUG	-7.1813	6	ATG	hypothetical protein
OK570185.1	UJH95844.1	+	ORF13	3587	4621	344	CCAACTAAAGAGGATTTATC	GAGGA	-4.86934	6	ATG	hypothetical protein
OK570185.1	UJH95845.1	+	ORF14	4618	4791	57	GCTGGTGAAGAGGTGGCAGC	GAGGUGG	-9.49319	4	ATG	hypothetical protein
OK570185.1	UJH95846.1	+	ORF15	4841	7513	890	CTCTTATAGGAAACAAGATA	AGGA	-3.60793	9	ATG	DNA-directed RNA polymerase
OK570185.1	UJH95847.1	+	ORF16	7521	7742	73	TGCTTTTGCATGAGGTGAGT	GAGGUGA	-10.3156	2	ATG	hypothetical protein
OK570185.1	UJH95848.1	+	ORF17	7735	7929	64	TGTTTGGGTTGAGGTGAAGT	GAGGUGA	-10.3156	3	ATG	hypothetical protein
OK570185.1	UJH95849.1	+	ORF18	7932	8120	62	CATAAGCTGGAGAAGTAAGG	GGAG	-3.60793	8	ATG	hypothetical protein
OK570185.1	UJH95850.1	+	ORF19	8122	8868	248	ATTGAGTGGGGTGAAATGAT	GGGGUGA	-9.54142	6	ATG	hypothetical protein
OK570185.1	UJH95851.1	+	ORF20	8795	9043	82	CGCAAAATTGAGGAGGCGAA	UGAGGAGG	-11.1965	4	ATG	hypothetical protein
OK570185.1	UJH95852.1	+	ORF21	9076	9198	40	TCCTTCGGGAGGTGGCCTTT	GGGAGGUGG	-14.8644	5	TTG	hypothetical protein
OK570185.1	UJH95853.1	+	ORF22	9416	9877	153	TAGATAATATAAGGAGCTAT	UAAGGAG	-7.94194	4	ATG	HNH endonuclease
OK570185.1	UJH95854.1	+	ORF23	9903	10097	64	TTCACAAGCTGGAGCAGCAT	GGAG	-3.60793	6	ATG	hypothetical protein
OK570185.1	UJH95855.1	+	ORF24	10100	12124	674	ATTCAGTACGAGGGTTAACT	GAGGG	-4.04692	6	ATG	DNA primase/helicase
OK570185.1	UJH95856.1	+	ORF25	12125	12391	88	TTACAGATGCGGAGTTTTAA	GGAG	-3.60793	6	ATG	hypothetical protein
OK570185.1	UJH95857.1	+	ORF26	12388	12573	61	CTGGAGATGGAGGGGATCCT	GGAGG	-6.85602	7	GTG	hypothetical protein
OK570185.1	UJH95858.1	+	ORF27	12615	12800	61	CTCCTACAAGAGACAATAAA	GAG	-0.359835	8	ATG	hypothetical protein
OK570185.1	UJH95859.1	+	ORF28	12784	13053	89	AACTTATCTGGAGTCATCTG	GGAG	-3.60793	7	ATG	HTH domain-containing protein
OK570185.1	UJH95860.1	+	ORF29	13046	13198	50	GCAACTTAAGGTGGTTAGCT	AGGUGGUU	-9.76087	4	ATG	hypothetical protein
OK570185.1	UJH95861.1	+	ORF30	13208	15727	839	AAACCTTCTAGGAGTAACAG	AGGAG	-5.68286	6	ATG	DNA polymerase
OK570185.1	UJH95862.1	+	ORF31	15727	16167	146	AATTGGGGAGAAACACACTG	UGGGGAG	-7.23473	10	ATG	HNH endonuclease
OK570185.1	UJH95863.1	+	ORF32	16212	16991	259	TAACTGAACGGAGAGAATAT	GGAG	-3.60793	7	ATG	hypothetical protein
OK570185.1	UJH95864.1	+	ORF33	17220	17594	124	AATTCAGGAGAGATAATAAT	AGGAG	-5.68286	10	ATG	hypothetical protein
OK570185.1	UJH95865.1	+	ORF34	17677	18717	346	TTATTTTTGTTGGAGGTCTA	GGAGGU	-9.1066	3	ATG	exonuclease
OK570185.1	UJH95866.1	+	ORF35	18708	19121	137	CTAGGGAGTGACCCAGACTT	UAGGGAG	-7.60574	12	ATG	recombination endonuclease VII
OK570185.1	UJH95867.1	+	ORF36	19131	20252	373	CTAGCAGCTAGGAGGTTACA	AGGAGGU	-11.1815	4	TTG	HTH domain-containing protein
OK570185.1	UJH95868.1	+	ORF37	20291	20800	169	AACTTAACTCGGAGATAACA	GGAG	-3.60793	6	ATG	phosphatase
OK570185.1	UJH95869.1	+	ORF38	20797	21303	168	AACTGTGGAGTGTTAGCTAA	GGAG	-3.60793	10	ATG	protein of unknown function DUF5664
OK570185.1	UJH95870.1	+	ORF39	21296	22288	330	TGAATTGGAGCTTAAGAAAG	GGAG	-3.60793	10	ATG	ATP-dependent DNA ligase
OK570185.1	UJH95871.1	+	ORF40	22288	22473	61	AAGTTTGAAGGTGACTACTG	AGGUGA	-7.95547	6	ATG	hypothetical protein
OK570185.1	UJH95872.1	+	ORF41	22457	22627	56	CAATGGAGAAGAACTTGAGG	GGAG	-3.60793	12	ATG	hypothetical protein
OK570185.1	UJH95873.1	+	ORF42	22603	23076	157	ACGGAGATTAAGAAGCTCAT	GGAG	-3.60793	14	ATG	N-acetyltransferase
OK570185.1	UJH95874.1	+	ORF43	23066	23245	59	ATATAGCAAGGAGATTAACA	AAGGAG	-6.61001	7	ATG	hypothetical protein
OK570185.1	UJH95875.1	+	ORF44	23258	24856	532	CGGTTTAATAAGGAGGTTCA	UAAGGAGGU	-13.4406	3	ATG	portal protein
OK570185.1	UJH95876.1	+	ORF45	24861	25757	298	AATGATAAAGGAGTAATAAG	AAGGAG	-6.61001	7	ATG	scaffolding protein
OK570185.1	UJH95877.1	+	ORF46	25832	26947	371	TAAAAGGAGAAACATAACAT	AAGGAG	-6.61001	11	ATG	major capsid protein
OK570185.1	UJH95878.1	+	ORF47	26997	27653	218	TTATTTTTGTTGGAGGCTAA	GGAGG	-6.85602	4	ATG	tail tubular protein A
OK570185.1	UJH95879.1	+	ORF48	27663	30077	804	TCTACGACTAAGGAGTAACT	UAAGGAG	-7.94194	5	GTG	tail tubular protein B
OK570185.1	UJH95880.1	+	ORF49	30090	30704	204	GTATTTAACAGGAGGTAAAC	AGGAGGU	-11.1815	4	ATG	internal virion protein
OK570185.1	UJH95881.1	+	ORF50	30704	32839	711	CAGATTAAGGGAGGCGTCTA	AGGGAGG	-9.52191	6	ATG	internal virion protein
OK570185.1	UJH95882.1	+	ORF51	32849	36787	1312	ATAAATATTAAGGAGCTTAT	UAAGGAG	-7.94194	5	ATG	internal virion protein
OK570185.1	UJH95883.1	+	ORF52	36797	38317	506	ATACCCTCTAGGAGGTCCAA	AGGAGGU	-11.1815	4	TTG	tail fiber protein
OK570185.1	UJH95884.1	+	ORF53	38326	38559	77	AGGATTAGATAGGAGGTCAA	AGGAGGU	-11.1815	3	TTG	holin
OK570185.1	UJH95885.1	+	ORF54	38537	38857	106	GCTATTAAGGGGAGGTAAAC	GGGGAGGU	-11.7293	4	GTG	terminase small subunit
OK570185.1	UJH95886.1	+	ORF55	38857	40707	616	GAAGATGAGAGGTACGGCTA	GAGGU	-5.85851	7	ATG	terminase large subunit
OK570185.1	UJH95887.1	+	ORF56	40927	41376	149	TGTCCACTACAGGAGACAAA	AGGAG	-5.68286	5	ATG	head fiber protein
OK570185.1	UJH95888.1	+	ORF57	41392	41670	92	CATAACGTAAGGAGAGTCAA	UAAGGAG	-7.94194	6	ATG	hypothetical protein
OK570185.1	UJH95889.1	+	ORF58	41714	42166	150	GCTTTTATTGAGGAGGCAAC	UGAGGAGG	-11.1965	4	TTG	endolysin
OK570185.1	UJH95890.1	+	ORF59	42157	42303	48	TACAAGAATGCCTACCTGTC	GUC	0.3487	0	ATG	hypothetical protein
OK570185.1	UJH95891.1	+	ORF60	42281	42592	103	GCTTGATAAGGAGACTATTG	UAAGGAG	-7.94194	7	ATG	hypothetical protein
OK570185.1	UJH95892.1	+	ORF61	42602	42769	55	TAAGCGTATAGGAGACTACC	AGGAG	-5.68286	6	ATG	transmembrane protein
OK570185.1	UJH95893.1	+	ORF62	42770	42988	72	CTGTTCTTGAGTGCCAGTAA	UGA	-0.381865	10	ATG	Rz-like protein
OK570185.1	UJH95894.1	+	ORF63	42846	43058	70	GGTTGACAAGGAGCAAAAAG	AAGGAG	-6.61001	7	ATG	Rz1-like protein
OK570185.1	UJH95895.1	+	ORF64	43074	44489	471	ATTAACACCAAGGAGAGATT	AAGGAG	-6.61001	5	ATG	tailspike protein
OK570185.1	UJH95896.1	+	ORF65	44500	44676	58	CCAAAACTAAGGATTAGGTT	UAAGGA	-5.867	7	ATG	hypothetical protein
OK570185.1	UJH95897.1	+	ORF66	44687	45043	118	TTACATTTAAGAGGACAGTT	GAGGA	-4.86934	5	ATG	C39 family peptidase
OK570185.1	UJH95898.1	+	ORF67	45046	45324	92	TATTTAATTAAGGAGTAAAC	UAAGGAG	-7.94194	5	ATG	hypothetical protein
