# Supplementary material for: Three Phages One Host: Isolation and Characterization of Pantoea agglomerans Phages from a Grasshopper Specimen
Source: Int J Mol Sci. 2023 Jan 17;24(3):1820. doi: 10.3390/ijms24031820 (PMC9915841; doi:10.3390/ijms24031820)
Supplement: Supplementary file 1 [file ijms-24-01820-s001.zip › SupplementaryTableS3.xlsx]

## Sheet: Nafs113
Genome	Protein Accession	Strand	ORF	Start	End	Product length (aa)	20 bases upstream of start codon	Putative SD sequence	DeltaG (kcal/mol)	Spacer (bases)	Start codon	Predicted product function
OK570186.1	UJH95899.1	+	ORF1	1	564	187	CATTTTAGTAACGGTGCGCC	GGUG	-3.52041	4	ATG	hypothetical protein
OK570186.1	UJH95900.1	+	ORF2	548	2362	604	ACGCGGGTTGTTAGGTGCCA	AGGUG	-5.59535	3	ATG	terminase large subunit
OK570186.1	UJH95901.1	+	ORF3	2371	2745	124	CTTTACGATTAGGTGCTGGA	AGGUG	-5.59535	5	ATG	hypothetical protein
OK570186.1	UJH95902.1	-	ORF4	3196	2729	155	GACATTGGAGCAAGGCAAAA	GGAG	-3.60793	10	ATG	hypothetical protein
OK570186.1	UJH95903.1	-	ORF5	3479	3189	96	AAAACAGAGGATGACAAAGA	GAGGA	-4.86934	9	ATG	hypothetical protein
OK570186.1	UJH95904.1	-	ORF6	4312	3476	278	AACATTGAGGAGCAAACCAA	UGAGGAG	-7.94838	8	ATG	hypothetical protein
OK570186.1	UJH95905.1	-	ORF7	4842	4309	177	GGCCATGAGGTGCAGGAATA	GAGGUG	-7.95547	8	ATG	hypothetical protein
OK570186.1	UJH95906.1	-	ORF8	5540	4842	232	TTTTCATAGGACAACGAAAA	AGGA	-3.60793	9	ATG	hypothetical protein
OK570186.1	UJH95907.1	-	ORF9	5873	5622	83	GCCGGTGACAGGGTGCAGCT	GGUGA	-5.88054	12	ATG	hypothetical protein
OK570186.1	UJH95908.1	-	ORF10	6232	5870	120	GTCAAAAGCGAGGAACAGCC	GAGGA	-4.86934	6	ATG	hypothetical protein
OK570186.1	UJH95909.1	-	ORF11	6552	6226	108	CAATCAACAGGGCCGGAGCA	GGAG	-3.60793	2	ATG	hypothetical protein
OK570186.1	UJH95910.1	-	ORF12	6928	6608	106	AGCGTCGATAAGGGGGAATG	UAAGGGGG	-10.4159	4	ATG	hypothetical protein
OK570186.1	UJH95911.1	-	ORF13	7276	6938	112	ATCACACTGGACAAAAAGCA	GGA	-1.533	9	ATG	hypothetical protein
OK570186.1	UJH95912.1	-	ORF14	7497	7273	74	ACCACTGATAAGGATTGCCC	UAAGGA	-5.867	6	ATG	hypothetical protein
OK570186.1	UJH95913.1	-	ORF15	7788	7510	92	AGGCATAGTGTGGCGCTGAC	GUGG	-1.81003	7	ATG	hypothetical protein
OK570186.1	UJH95914.1	-	ORF16	8041	7790	83	AACTGGGAGGAAATCACAGA	GGGAGG	-8.9792	10	GTG	hypothetical protein
OK570186.1	UJH95915.1	-	ORF17	8526	8038	162	AAACCATTCAGGGCAACACA	AGGG	-2.78552	7	ATG	hypothetical protein
OK570186.1	UJH95916.1	-	ORF18	8754	8569	61	CCCCACCATCTGAGGTGACC	GAGGUGA	-10.3156	2	ATG	hypothetical protein
OK570186.1	UJH95917.1	-	ORF19	9025	8792	77	AAAAATAAAAGGTGTACACA	AGGUG	-5.59535	6	ATG	hypothetical protein
OK570186.1	UJH95918.1	-	ORF20	9264	9130	44	GGCTTTCGAGGCTTCTTACC	GAGG	-3.60793	9	ATG	hypothetical protein
OK570186.1	UJH95919.1	-	ORF21	9695	9312	127	GCTTTACTTTGAGAACCAAC	UGA	-0.381865	8	ATG	hypothetical protein
OK570186.1	UJH95920.1	-	ORF22	10086	9739	115	GGAAGACTGCGAAGCGCTTT	GGA	-1.533	17	ATG	hypothetical protein
OK570186.1	UJH95921.1	-	ORF23	10207	10061	48	GCATCACAGAGGAAATAAGC	GAGGA	-4.86934	7	ATG	hypothetical protein
OK570186.1	UJH95922.1	-	ORF24	10572	10210	120	CTGACTGAGGAGCAAGAAAA	UGAGGAG	-7.94838	8	ATG	hypothetical protein
OK570186.1	UJH95923.1	-	ORF25	10743	10585	52	CAGAATGAAGGCCAGCGAAA	AAGG	-2.17496	9	ATG	protein of unknown function DUF1391
OK570186.1	UJH95924.1	-	ORF26	11018	10809	69	ACCCCTGAGAGGATCGACCC	GAGGA	-4.86934	7	ATG	hypothetical protein
OK570186.1	UJH95925.1	-	ORF27	11265	11068	65	CAGGAAACGAGGGCAGACAG	GAGGG	-4.04692	7	ATG	hypothetical protein
OK570186.1	UJH95926.1	-	ORF28	12594	11365	409	ACTAAAGAGAGCAAAACAAA	GAG	-0.359835	11	ATG	hypothetical protein
OK570186.1	UJH95927.1	+	ORF29	12747	14090	447	TAACCAGATGGCGCGAATCC	UGG	0.440545	9	ATG	portal protein
OK570186.1	UJH95928.1	+	ORF30	14090	14962	290	ACACCGGCAGGCGGTGAATA	GGUGA	-5.88054	3	ATG	head morphogenesis protein
OK570186.1	UJH95929.1	+	ORF31	14969	16102	377	TAGACGAGGAATAACCAAAA	GAGGA	-4.86934	10	ATG	protein of unknown function DUF2213
OK570186.1	UJH95930.1	+	ORF32	16105	16929	274	AACATCGCAGGTAAATAATC	AGGU	-3.49838	8	ATG	hypothetical protein
OK570186.1	UJH95931.1	+	ORF33	16942	17487	181	TTTCTTAAGGGGTTTGAACT	UAAGGGG	-7.16777	8	ATG	hypothetical protein
OK570186.1	UJH95932.1	+	ORF34	17527	18513	328	TGATTTTGGAGTGTGCGCAA	GGAG	-3.60793	9	ATG	major capsid protein
OK570186.1	UJH95933.1	-	ORF35	18733	18557	58	ACCGAAGAGGAAAAAACGAA	GAGGA	-4.86934	9	GTG	hypothetical protein
OK570186.1	UJH95934.1	-	ORF36	19491	18730	253	CAATAAAATAGGCCCCTATC	AGG	-1.24781	8	ATG	hypothetical protein
OK570186.1	UJH95935.1	-	ORF37	19807	19541	88	GTCGGGAAAGGCAAGCCGTA	GGGA	-3.65617	13	ATG	hypothetical protein
OK570186.1	UJH95936.1	-	ORF38	20133	19807	108	CTTTACCTGGAAGACTAATC	GGA	-1.533	9	ATG	hypothetical protein
OK570186.1	UJH95937.1	-	ORF39	20456	20136	106	TCAACATTCAGGGTAACGCA	GGGU	-3.54662	6	ATG	putative HNH endonuclease
OK570186.1	UJH95938.1	-	ORF40	20899	20453	148	ATTCAGAAAGGGCAAACCCT	AAGGG	-3.71267	8	ATG	hypothetical protein
OK570186.1	UJH95939.1	-	ORF41	21371	21030	113	TTTTGGAGAGAAAAAATCTG	GGAG	-3.60793	12	ATG	hypothetical protein
OK570186.1	UJH95940.1	-	ORF42	21666	21364	100	CTTGCTTATGAGGCCCTATT	GAGG	-3.60793	7	GTG	holin
OK570186.1	UJH95941.1	-	ORF43	21939	21742	65	GACGAAGAGGATGATGATTG	GAGGA	-4.86934	9	ATG	hypothetical protein
OK570186.1	UJH95942.1	-	ORF44	22277	21939	112	AATAAACCTGGTGCAGTCCC	GGUG	-3.52041	7	ATG	hypothetical protein
OK570186.1	UJH95943.1	-	ORF45	22698	22255	147	TAAAATGTAAGTGAGGCTTT	GAGG	-3.60793	4	ATG	hypothetical protein
OK570186.1	UJH95944.1	-	ORF46	22959	22705	84	AAACATCTGAATTGAACCGG	UGA	-0.381865	10	ATG	hypothetical protein
OK570186.1	UJH95945.1	-	ORF47	23330	22965	121	ACCTGAACGAGGAATAATTC	GAGGA	-4.86934	7	ATG	hypothetical protein
OK570186.1	UJH95946.1	-	ORF48	24194	23334	286	AACACACCAGGAACATTCTG	AGGA	-3.60793	8	ATG	phosphatase
OK570186.1	UJH95947.1	+	ORF49	24311	25039	242	AACACTATCAGGGGGAACCC	AGGGGG	-8.15678	5	ATG	hypothetical protein
OK570186.1	UJH95948.1	+	ORF50	25056	25319	87	TTAAACCATAGGGTTCAGCT	GGGU	-3.54662	6	ATG	hypothetical protein
OK570186.1	UJH95949.1	-	ORF51	25756	25433	107	CAAGGATGGGGGCTGATATC	GGGGG	-6.08185	8	ATG	hypothetical protein
OK570186.1	UJH95950.1	-	ORF52	26075	25761	104	TGGGTGAGAAAATGAAAAAC	GGGUGA	-8.00371	13	ATG	hypothetical protein
OK570186.1	UJH95951.1	-	ORF53	26737	26081	218	AAGATTAAGGAACGGGACCA	UAAGGA	-5.867	9	ATG	hypothetical protein
OK570186.1	UJH95952.1	-	ORF54	26985	26734	83	GACCTGGCGCACATCCCGCA	UGG	0.440545	13	ATG	hypothetical protein
OK570186.1	UJH95953.1	-	ORF55	27314	26982	110	AAAGGCTTGATTTAAATCGG	UGAUU	-2.74227	8	TTG	hypothetical protein
OK570186.1	UJH95954.1	-	ORF56	27681	27325	118	GATCGTTCCGGGGTCGAGCT	GGGGU	-5.08433	6	ATG	hypothetical protein
OK570186.1	UJH95955.1	-	ORF57	28234	27662	190	CCAACAGGACTGACTACCCG	AGGA	-3.60793	11	ATG	hypothetical protein
OK570186.1	UJH95956.1	-	ORF58	28629	28231	132	CCATTCAGAAGGAAGAAAAA	AAGGA	-4.53508	7	ATG	hypothetical protein
OK570186.1	UJH95957.1	-	ORF59	28934	28611	107	AACAAAAGGAACGCAGCAGC	AAGGA	-4.53508	10	ATG	hypothetical protein
OK570186.1	UJH95958.1	-	ORF60	29785	28931	284	AGATTTGGAGCCTTTTTTTT	GGAG	-3.60793	10	ATG	HNH endonuclease
OK570186.1	UJH95959.1	-	ORF61	29952	29851	33	ACATTGAAGGTCGGACAGGT	AGGU	-3.49838	9	ATG	hypothetical protein
OK570186.1	UJH95960.1	-	ORF62	30143	29949	64	CGCGGGTATGAGGTGGCGCT	GAGGUGG	-9.49319	4	ATG	hypothetical protein
OK570186.1	UJH95961.1	-	ORF63	30313	30140	57	TTGTATTGCGAGGCCACCAA	GAGG	-3.60793	7	ATG	hypothetical protein
OK570186.1	UJH95962.1	-	ORF64	30702	30310	130	GCCATCTTTTAAGGAACAGC	UAAGGA	-5.867	5	ATG	hypothetical protein
OK570186.1	UJH95963.1	-	ORF65	31176	30745	143	AACAAAAGAGGTAAAGCAAA	GAGGU	-5.85851	8	ATG	hypothetical protein
OK570186.1	UJH95964.1	-	ORF66	31780	31280	166	TCACTAAGGTTCTTCCGTAG	UAAGG	-3.50688	11	TTG	putative i-spanin
OK570186.1	UJH95965.1	-	ORF67	32047	31781	88	TTAAACTGGATATCTTAACG	GGA	-1.533	10	ATG	putative o-spanin
OK570186.1	UJH95966.1	-	ORF68	32175	32050	41	ATCAAAGGTCGGTCGATAGC	AGGU	-3.49838	11	ATG	hypothetical protein
OK570186.1	UJH95967.1	-	ORF69	32572	32177	131	CACTGAGGGTTTGAACTGGA	UGAGGG	-5.05103	11	ATG	protein of unknown function DUF6378
OK570186.1	UJH95968.1	-	ORF70	33017	32562	151	GAGTGTGGAGGGTGTGACGC	GGAGG	-6.85602	9	ATG	hypothetical protein
OK570186.1	UJH95969.1	-	ORF71	33364	33005	119	AACAGTTAAGGATCTACGCA	UAAGGA	-5.867	8	ATG	hypothetical protein
OK570186.1	UJH95970.1	-	ORF72	34077	33376	233	TTAAGGCAAAGGAAGGCGGC	AAGGA	-4.53508	7	ATG	putative DNA cytosine methyltransferase
OK570186.1	UJH95971.1	-	ORF73	34343	34074	89	GTGTATGGGGTCCACACAAT	GGGGU	-5.08433	9	ATG	hypothetical protein
OK570186.1	UJH95972.1	-	ORF74	34633	34340	97	CGCTTTTTTAATGGTGACTT	GGUGA	-5.88054	3	ATG	hypothetical protein
OK570186.1	UJH95973.1	-	ORF75	34840	34676	54	CGCGCTGGGCGTGGCGTATC	GUGG	-1.81003	6	GTG	hypothetical protein
OK570186.1	UJH95974.1	-	ORF76	35285	34833	150	ACATACAATGAGGAATTAAC	UGAGGA	-5.87344	6	ATG	tellurite resistance protein
OK570186.1	UJH95975.1	-	ORF77	35509	35273	78	GGGCAAGGTAAACACCAGCG	AGGU	-3.49838	11	ATG	hypothetical protein
OK570186.1	UJH95976.1	+	ORF78	35445	35762	105	ACAACCGACAGGAATTCATC	AGGA	-3.60793	7	ATG	hypothetical protein
OK570186.1	UJH95977.1	+	ORF79	35766	36257	163	TCAACGCGGGTAAATAATCC	GGGU	-3.54662	9	ATG	protein of unknown function DUF4054
OK570186.1	UJH95978.1	+	ORF80	36247	36783	178	GACTGATATCCTGACTAACC	UGAU	-1.48086	13	GTG	hypothetical protein
OK570186.1	UJH95979.1	+	ORF81	36791	37312	173	GACAAAATCATAGGTGACTC	AGGUGA	-7.95547	3	ATG	hypothetical protein
OK570186.1	UJH95980.1	+	ORF82	37293	37841	182	CGTCGCGAGGCTTCCGCTAA	GAGG	-3.60793	10	ATG	hypothetical protein
OK570186.1	UJH95981.1	+	ORF83	37937	39346	469	TTATTTAATGGGGCTAGAAA	GGGG	-2.83376	7	ATG	tail sheath protein
OK570186.1	UJH95982.1	+	ORF84	39350	39799	149	ATAAGTACGGGGAATAATCC	GGGGA	-4.15569	7	ATG	structural protein
OK570186.1	UJH95983.1	+	ORF85	39850	41946	698	CTCTTTGTAAGGTGATCACT	AGGUGAUC	-11.4146	3	ATG	putative tail spike protein
OK570186.1	UJH95984.1	+	ORF86	41916	43505	529	AATCAGGGCTTTCTGCATAA	AGGG	-2.78552	12	CTG	putative tail spike protein
OK570186.1	UJH95985.1	+	ORF87	43558	45639	693	TTTTTTTATGTGGAAAATCC	GUGG	-1.81003	7	ATG	hypothetical protein
OK570186.1	UJH95986.1	+	ORF88	45901	46389	162	AACCCATAGGAAGCCATCAC	AGGA	-3.60793	9	ATG	putative tail assembly chaperone
OK570186.1	UJH95987.1	+	ORF89	46404	46550	48	GCGTAACACTCCGGGAAGAT	GGGA	-3.65617	4	GTG	hypothetical protein
OK570186.1	UJH95988.1	+	ORF90	46547	48118	523	GAATATTTGAGGGGTAACAA	UGAGGGG	-7.1742	6	TTG	tail tape measure protein
OK570186.1	UJH95989.1	+	ORF91	48118	48804	228	AATAATGCAGGTGCTAAATA	AGGUG	-5.59535	7	ATG	hypothetical protein
OK570186.1	UJH95990.1	+	ORF92	48804	49139	111	AAAATCCCAGGGTGGAACTG	GGGUGG	-7.1813	5	ATG	hypothetical protein
OK570186.1	UJH95991.1	+	ORF93	49142	50080	312	CTGCTGGGGAGTATGTAGCC	UGGGGAG	-7.23473	9	ATG	tail protein
OK570186.1	UJH95992.1	+	ORF94	50080	50763	227	CGCGCGGTGGATAGTAAATA	GGUGG	-5.05813	10	ATG	baseplate protein
OK570186.1	UJH95993.1	+	ORF95	50763	51125	120	AACGGGGGGCCTGTAGGCTG	GGGGGG	-8.20502	11	ATG	baseplate wedge protein
OK570186.1	UJH95994.1	+	ORF96	51128	52561	477	TATAAGCAGGCGGCTTAACA	AGG	-1.24781	10	ATG	P2 baseplate J-like protein
OK570186.1	UJH95995.1	+	ORF97	52561	53292	243	GTGACTGGTTCGGGGGTCTG	GGGGGU	-8.33243	3	ATG	protein of unknown function DUF2612
OK570186.1	UJH95996.1	+	ORF98	53289	54977	562	TATGAGGCATACAGGCAACC	GAGG	-3.60793	13	ATG	hypothetical protein
OK570186.1	UJH95997.1	+	ORF99	54993	55778	261	CATAATGAGGACTGAATAAA	UGAGGA	-5.87344	9	ATG	hypothetical protein
OK570186.1	UJH95998.1	+	ORF100	55778	56302	174	TGCTGGATAAGGAATTCGTA	UAAGGA	-5.867	7	ATG	endolysin
OK570186.1	UJH95999.1	-	ORF101	56777	56364	137	TAACCCATTGAGAGAAGACA	UGA	-0.381865	9	ATG	hypothetical protein
OK570186.1	UJH96000.1	-	ORF102	57167	56814	117	AATGAAATAAGGAATTGAGA	UAAGGA	-5.867	7	ATG	hypothetical protein
OK570186.1	UJH96001.1	-	ORF103	57681	57178	167	ATTTTCCATCAGGCGGCGAT	AGG	-1.24781	7	GTG	hypothetical protein
OK570186.1	UJH96002.1	-	ORF104	57977	57714	87	AGAACGAGGAAGGTCAAAAA	GAGGA	-4.86934	10	ATG	hypothetical protein
OK570186.1	UJH96003.1	-	ORF105	58549	57974	191	TTTGTTTGGGGGCACTGGTA	GGGGG	-6.08185	8	ATG	methylase
OK570186.1	UJH96004.1	-	ORF106	58719	58549	56	TATTGGAGCAGCGAACGAAA	GGAG	-3.60793	12	ATG	hypothetical protein
OK570186.1	UJH96005.1	-	ORF107	59342	58716	208	TATTAACGTAGAGGTTCTTA	GAGGU	-5.85851	5	ATG	hypothetical protein
OK570186.1	UJH96006.1	-	ORF108	59679	59329	116	CATTGAACTGGAAAATAAAG	GGA	-1.533	8	ATG	hypothetical protein
OK570186.1	UJH96007.1	-	ORF109	60073	59669	134	GCAAAATTAAGGAACAGGAA	UAAGGA	-5.867	7	GTG	hypothetical protein
OK570186.1	UJH96008.1	-	ORF110	60542	60084	152	GTGGATTGAGGATAGACGCC	UGAGGA	-5.87344	8	GTG	endonuclease
OK570186.1	UJH96009.1	-	ORF111	60933	60520	137	GCCGACATGAGGAGCAGACG	UGAGGAG	-7.94838	6	ATG	hypothetical protein
OK570186.1	UJH96010.1	-	ORF112	61573	60986	195	CCGGACATGAGGATCGAGGA	UGAGGA	-5.87344	7	ATG	DNA polymerase III subunit beta
OK570186.1	UJH96011.1	-	ORF113	62067	61570	165	AAAAACATAATCTGGGGTGA	GGGGUGA	-9.54142	0	ATG	DNA nuclease
OK570186.1	UJH96012.1	-	ORF114	63998	62064	644	GATTAAGCGGACTGATCTTC	UGAUC	-3.84098	3	ATG	ATP-dependent DNA helicase
OK570186.1	UJH96013.1	-	ORF115	64512	63973	179	TACCTATGGGAAATGGGAAG	GGGA	-3.65617	9	ATG	HNH endonuclease
OK570186.1	UJH96014.1	-	ORF116	65056	64499	185	CTTCGCAGTGAGCACATCAG	GUGA	-2.63244	9	ATG	putative CRISPR-associated exonuclease
OK570186.1	UJH96015.1	-	ORF117	65924	65106	272	ACATCACAGAGGAATAAAGT	GAGGA	-4.86934	7	ATG	hypothetical protein
OK570186.1	UJH96016.1	-	ORF118	66782	65928	284	TAAGCCGCAAGGGGTTGTAT	AAGGGG	-5.83584	6	ATG	AAA domain-containing protein
OK570186.1	UJH96017.1	-	ORF119	67382	66978	134	GGTAAGGAGCTGGCAGCACG	UAAGGAG	-7.94194	11	ATG	hypothetical protein
OK570186.1	UJH96018.1	-	ORF120	70159	67379	926	ATTAAGGGGGATGTGAAGTA	UAAGGGGG	-10.4159	10	ATG	DNA primase/polymerase
OK570186.1	UJH96019.1	-	ORF121	70845	70159	228	TGACCATCGGACAAATCACA	GGA	-1.533	9	ATG	hypothetical protein
OK570186.1	UJH96020.1	+	ORF122	70880	70996	38	TGGTCACTGAAAGGAATCGG	AAGGA	-4.53508	5	ATG	hypothetical protein
OK570186.1	UJH96021.1	+	ORF123	71219	71317	32	ATGTCTTAGGACGCAATTTA	AGGA	-3.60793	9	ATG	hypothetical protein
OK570186.1	UJH96022.1	+	ORF124	71437	72234	265	TTTAACAATCGAGGCAAAAG	GAGG	-3.60793	6	ATG	HNH endonuclease
OK570186.1	UJH96023.1	+	ORF125	72326	72682	118	GCTGATTTGACCCTGGCGGG	UGAUU	-2.74227	13	TTG	hypothetical protein
OK570186.1	UJH96024.1	+	ORF126	72679	73173	164	CAACAACTGGACGCCACCCG	GGA	-1.533	9	ATG	hypothetical protein
OK570186.1	UJH96025.1	+	ORF127	73279	74478	399	TTAAGCCAACAGGAACAACC	AGGA	-3.60793	6	ATG	adhesin
OK570186.1	UJH96026.1	+	ORF128	74557	75006	149	ATATCACCAATGAGGCTGCC	GAGG	-3.60793	5	ATG	hypothetical protein
OK570186.1	UJH96027.1	+	ORF129	75091	75312	73	AATCAATCGGAGTGTTAAGC	GGAG	-3.60793	8	ATG	hypothetical protein
OK570186.1	UJH96028.1	+	ORF130	75563	75844	93	CCACTAACAGGAAACACAAA	AGGA	-3.60793	8	ATG	hypothetical protein
