# Supplementary material for: Three Phages One Host: Isolation and Characterization of Pantoea agglomerans Phages from a Grasshopper Specimen
Source: Int J Mol Sci. 2023 Jan 17;24(3):1820. doi: 10.3390/ijms24031820 (PMC9915841; doi:10.3390/ijms24031820)
Supplement: Supplementary file 1 [file ijms-24-01820-s001.zip › SupplementaryTableS4.xlsx]

## Sheet: Sheet1
Supplementary Table S4. Descriptions of the selected phage marker protein amino acid sequence dataset, generated MSAs and features of the trees built.
Title	Dataset				MSA					Trees
	Sequences (n)	Shortest sequence (aa)	Average length (rounded; aa)	Longest sequence (aa)	Columns	Distinct patterns	Parsimony-informative sites	Singleton sites	Constant sites	Best-fit model (Model finder)	Total ML tree length
Major capsid protein (MCP)	33	310	361	402	447	430	379	10	57	LG+G4	8.392
Terminase large subunit (TerL)	33	402	576	632	793	754	619	66	108	LG+R4	13.141
Endolysin	33	148	168	186	265	259	192	22	51	VT+I+G4	10.714
Phosphatase	27	158	190	290	312	280	192	53	67	Blosum62+I+G4	9.548
