# Supplementary material for: Three Phages One Host: Isolation and Characterization of Pantoea agglomerans Phages from a Grasshopper Specimen
Source: Int J Mol Sci. 2023 Jan 17;24(3):1820. doi: 10.3390/ijms24031820 (PMC9915841; doi:10.3390/ijms24031820)
Supplement: Supplementary file 1 [file ijms-24-01820-s001.zip › SupplementaryTableS5.xlsx]

## Sheet: FirstNeigboursForSupplementaryT
Accession	Sequence name	Genome length (bp)	GC content (%)	CDS count originally annotated within accession	Phage	Family	Subfamily	Genus	Host genus	VIRIDICspecies_cluster (95% intergenomic similarity)	VIRIDICgenus_cluster (70% intergenomic similarity)	VconTACT2	FirstNeighbours
AM084415	Enterobacteria phage K1E, complete genome	45251	45.0531	62	Escherichia phage K1E	Autographiviridae	Molineuxvirinae	Vectrevirus	Escherichia	1	1	VC_436_0	Nifs112 and Nufs112
AY288927	Salmonella phage SP6, complete genome	43769	47.2275	52	Salmonella phage SP6	Autographiviridae	Molineuxvirinae	Zindervirus	Salmonella	2	2	VC_436_0	Nifs112 and Nufs112
AY370673	Enterobacteria phage SP6, complete genome	43769	47.2275	52	Salmonella phage SP6	Autographiviridae	Molineuxvirinae	Zindervirus	Salmonella	2	2	VC_436_0	Nifs112 and Nufs112
AY370674	Escherichia phage K1-5, complete genome	44385	45.2473	52	Escherichia phage K1-5	Autographiviridae	Molineuxvirinae	Vectrevirus	Escherichia	3	1	VC_436_0	Nifs112 and Nufs112
EF160123	Erwinia amylovora phage Era103, complete genome	45445	49.8383	53	Erwinia phage Era103	Autographiviridae	Molineuxvirinae	Eracentumvirus	Erwinia	4	3	VC_437_0	Nifs112 and Nufs112
FQ482084	Erwinia amylovora phage phiEa1H complete genome	45522	49.6815	50	Erwinia phage phiEa1H	Autographiviridae	Molineuxvirinae	Eracentumvirus	Erwinia	4	3	VC_437_0	Nifs112 and Nufs112
FQ482085	Erwinia tasmaniensis phage phiEt88 complete genome	47279	47.3297	68	Erwinia phage phiEt88	Myoviridae	N/A	N/A	Erwinia	5	4	Outlier	Nafs113
FQ482086	Erwinia amylovora phage phiEa100 complete genome	45554	49.6773	51	Erwinia phage phiEa100	Autographiviridae	Molineuxvirinae	Eracentumvirus	Erwinia	4	3	VC_437_0	Nifs112 and Nufs112
GU595417	Escherichia phage UAB_Phi78, complete genome	43984	47.4491	61	Escherichia phage UAB_Phi78	Autographiviridae	Molineuxvirinae	Zindervirus	Escherichia	6	2	VC_436_0	Nifs112 and Nufs112
JN022534	Xanthomonas phage vB_XveM_DIBBI, complete genome	49981	52.4019	81	Xanthomonas phage vB_XveM_DIBBI	N/A	N/A	Dibbivirus	Xanthomonas	7	5	VC_62_0	Nafs113
JN986844	Enterobacteria phage vB_EcoP_ACG-C91, complete genome	43731	45.2814	56	Escherichia phage vB_EcoP_ACG-C91	Autographiviridae	Molineuxvirinae	Vectrevirus	Escherichia	8	1	VC_436_0	Nifs112 and Nufs112
JQ837901	Pectobacterium phage PP1, complete genome	44400	49.7365	48	Pectobacterium phage PP1	Autographiviridae	Molineuxvirinae	Axomammavirus	Pectobacterium	9	6	VC_436_0	Nifs112
KF322026	Vibrio phage phi-A318, complete genome	42544	43.4703	46	Vibrio phage phi-A318	Autographiviridae	Colwellvirinae	Kaohsiungvirus	Vibrio	10	7	VC_961_0	Nufs112
KF800937	Vibrio phage AS51, complete genome	42542	43.47	34	Vibrio phage AS51	Autographiviridae	Colwellvirinae	Kaohsiungvirus	Vibrio	10	7	VC_961_0	Nufs112
KJ502657	Vibrio phage Vc1, complete genome	44541	44.1571	44	Vibrio phage Vc1	Drexlerviridae	N/A	Jhansiroadvirus	Vibrio	11	8	VC_961_0	Nufs112
KJ749827	Escherichia phage ECBP5, complete genome	45403	45.8912	62	Escherichia phage ECBP5	Autographiviridae	N/A	Gajwadongvirus	Escherichia	12	9	Overlap (VC_439/VC_962)	Nifs112 and Nufs112
KM366097	Salmonella phage BP12B, complete genome	43602	47.5575	50	Salmonella phage BP12B	Autographiviridae	Molineuxvirinae	Zindervirus	Salmonella	13	2	VC_436_0	Nifs112 and Nufs112
KM370384	Lelliottia phage phD2B, complete genome	44366	51.003	49	Lelliottia phage phD2B	Autographiviridae	Molineuxvirinae	Tuodvirus	Lelliottia	14	10	VC_436_0	Nifs112
KM819695	Proteus phage PM 85, complete genome	43642	39.3222	23	Proteus phage PM 85	Autographiviridae	Molineuxvirinae	Acadevirus	Proteus	15	11	VC_436_0	Nifs112
KM819696	Proteus phage PM 93, complete genome	45169	39.3633	47	Proteus phage PM 93	Autographiviridae	Molineuxvirinae	Acadevirus	Proteus	16	11	VC_436_0	Nifs112
KP890822	Proteus phage vB_PmiP_Pm5460, complete genome	44573	39.5755	53	Proteus phage vB_PmiP_Pm5460	Autographiviridae	Molineuxvirinae	Acadevirus	Proteus	17	11	VC_436_0	Nifs112
KU946962	Proteus phage PM 116, complete genome	44601	39.2166	50	Proteus phage PM 116	Autographiviridae	Molineuxvirinae	Acadevirus	Proteus	18	11	VC_436_0	Nifs112
KX279892	Escherichia phage AAPEc6, complete genome	44559	45.1761	52	Escherichia phage AAPEc6	Autographiviridae	Molineuxvirinae	Vectrevirus	Escherichia	19	1	VC_436_0	Nifs112 and Nufs112
KY250034	Pectobacterium phage PP99, complete genome	44609	45.5446	56	Pectobacterium phage PP99	Autographiviridae	N/A	Gajwadongvirus	Pectobacterium	20	9	Overlap (VC_439/VC_962)	Nifs112 and Nufs112
KY290756	Vibrio phage Vp670, complete genome	43121	43.4011	49	Vibrio phage Vp670	Autographiviridae	Colwellvirinae	Kaohsiungvirus	Vibrio	21	7	VC_961_0	Nufs112
KY295891	Escherichia phage vB_EcoP_B, complete genome	44018	45.0361	55	Escherichia phage vB_EcoP_B	Autographiviridae	Molineuxvirinae	Vectrevirus	Escherichia	22	1	VC_436_0	Nifs112 and Nufs112
KY295892	Escherichia phage vB_EcoP_C, complete genome	44970	44.9655	59	Escherichia phage vB_EcoP_C	Autographiviridae	Molineuxvirinae	Vectrevirus	Escherichia	22	1	VC_436_0	Nifs112 and Nufs112
KY295893	Escherichia phage vB_EcoP_D, complete genome	44931	44.9734	59	Escherichia phage vB_EcoP_D	Autographiviridae	Molineuxvirinae	Vectrevirus	Escherichia	22	1	VC_436_0	Nifs112 and Nufs112
KY295897	Escherichia phage vB_EcoP_K, complete genome	37775	45.1171	46	Escherichia phage vB_EcoP_K	Autographiviridae	Molineuxvirinae	Vectrevirus	Escherichia	23	1	VC_436_0	Nifs112 and Nufs112
KY295899	Escherichia phage vB_EcoP_R, complete genome	44941	44.9589	60	Escherichia phage vB_EcoP_R	Autographiviridae	Molineuxvirinae	Vectrevirus	Escherichia	22	1	VC_436_0	Nifs112 and Nufs112
KY435490	Escherichia phage K1E, complete genome	44246	44.9035	58	Escherichia phage K1E	Autographiviridae	Molineuxvirinae	Vectrevirus	Escherichia	24	1	VC_436_0	Nifs112 and Nufs112
KY626176	Marinomonas phage CPP1m, complete genome	44245	43.3631	50	Marinomonas phage CPP1m	Autographiviridae	Colwellvirinae	Murciavirus	Marinomonas	25	12	VC_961_0	Nufs112
KY626177	Marinomonas phage CPG1g, complete genome	44244	43.3596	50	Marinomonas phage CPG1g	Autographiviridae	Colwellvirinae	Murciavirus	Marinomonas	25	12	VC_961_0	Nufs112
KY744566	Pectobacterium phage POP72, complete genome	44760	49.7073	55	Pectobacterium phage POP72	Autographiviridae	Molineuxvirinae	Axomammavirus	Pectobacterium	9	6	VC_436_0	Nifs112
LC730323	Salmonella phage SP6 SP6_AGU DNA, complete genome	43595	47.1476	0	Salmonella phage SP6	Autographiviridae	Molineuxvirinae	Zindervirus	Salmonella	2	2	VC_436_0	Nifs112 and Nufs112
MF481197	Marinomonas phage CB5A, complete genome	45385	43.2169	54	Marinomonas phage CB5A	Autographiviridae	Colwellvirinae	Murciavirus	Marinomonas	25	12	VC_961_0	Nufs112
MG004687	Escherichia phage mutPK1A2, complete genome	44784	45.0674	59	Escherichia phage mutPK1A2	Autographiviridae	Molineuxvirinae	Vectrevirus	Escherichia	26	1	VC_436_0	Nifs112 and Nufs112
MG018929	Pseudomonas phage uligo, complete genome	47868	56.3007	46	Pseudomonas phage uligo	Autographiviridae	Colwellvirinae	Uliginvirus	Pseudomonas	27	13	VC_961_0	Nufs112
MG251390	Escherichia phage VEc3, complete genome	44895	44.9716	57	Escherichia phage VEc3	Autographiviridae	Molineuxvirinae	Vectrevirus	Escherichia	28	1	VC_436_0	Nifs112 and Nufs112
MG545917	Vibrio phage VEN, complete genome	44603	43.5307	55	Vibrio phage VEN	Autographiviridae	Colwellvirinae	Trungvirus	Vibrio	29	14	VC_961_0	Nufs112
MG736918	Erwinia phage vB_EamP-S2, complete genome	45495	49.7923	49	Erwinia phage vB_EamP-S2	Autographiviridae	Molineuxvirinae	Eracentumvirus	Erwinia	30	3	VC_437_0	Nifs112 and Nufs112
MG775042	Citrobacter phage vB_CroP_CrRp3, complete genome	44349	45.1555	53	Citrobacter phage vB_CroP_CrRp3	Autographiviridae	Molineuxvirinae	Vectrevirus	Citrobacter	31	15	VC_436_0	Nifs112
MH113812	Pseudomonas phage Njord, complete genome	46644	56.6204	44	Pseudomonas phage Njord	Autographiviridae	Colwellvirinae	Uliginvirus	Pseudomonas	32	16	VC_961_0	Nufs112
MH113813	Pseudomonas phage Nerthus, complete genome	45779	58.505	45	Pseudomonas phage Nerthus	Autographiviridae	Colwellvirinae	Uliginvirus	Pseudomonas	33	17	VC_961_0	Nufs112
MH113814	Pseudomonas phage Achelous, complete genome	46585	57.3446	47	Pseudomonas phage Achelous	Autographiviridae	Colwellvirinae	Uliginvirus	Pseudomonas	34	17	VC_961_0	Nufs112
MH113815	Pseudomonas phage Alpheus, complete genome	45756	57.8241	47	Pseudomonas phage Alpheus	Autographiviridae	Colwellvirinae	Uliginvirus	Pseudomonas	35	17	VC_961_0	Nufs112
MH729818	Escherichia phage LL11, complete genome	45185	45.0725	55	Escherichia phage LL11	Autographiviridae	Molineuxvirinae	Vectrevirus	Escherichia	36	15	VC_436_0	Nifs112 and Nufs112
MK373771	Escherichia phage vB_EcoP_R4596, complete genome	45130	44.8394	51	Escherichia phage vB_EcoP_R4596	Autographiviridae	Molineuxvirinae	Vectrevirus	Escherichia	37	15	VC_436_0	Nifs112 and Nufs112
MK373773	Escherichia phage vB_EcoP_KAW1A4500, complete genome	44241	45.1843	58	Escherichia phage vB_EcoP_KAW1A4500	Autographiviridae	Molineuxvirinae	Vectrevirus	Escherichia	38	1	VC_436_0	Nifs112 and Nufs112
MK380014	Klebsiella phage K1-ULIP33, complete genome	44122	50.4034	54	Klebsiella phage K1-ULIP33	Autographiviridae	Molineuxvirinae	N/A	Klebsiella	39	18	VC_436_0	Nifs112
MK388689	Pantoea phage vB_PagM_LIET2, complete genome	74710	53.9888	131	Pantoea phage vB_PagM_LIET2	N/A	N/A	Lietduovirus	Pantoea	40	19	VC_794_0	Nafs113
MK455769	Aeromonas phage MJG, complete genome	45057	50.1054	35	Aeromonas phage MJG	Autographiviridae	Colwellvirinae	Uliginvirus	Aeromonas	41	20	VC_961_0	Nufs112
MK455770	Aeromonas phage HJG, complete genome	44965	50.268	26	Aeromonas phage HJG	Autographiviridae	Colwellvirinae	Uliginvirus	Aeromonas	41	20	VC_961_0	Nufs112
MK798143	Pantoea phage vB_PagM_AAM37, complete genome	49990	52.0484	86	Pantoea phage vB_PagM_AAM37	N/A	N/A	Dibbivirus	Pantoea	42	5	VC_62_0	Nafs113
MK798144	Pantoea phage vB_PagM_PSKM, complete genome	49935	52.3561	82	Pantoea phage vB_PagM_PSKM	N/A	N/A	Dibbivirus	Pantoea	43	5	VC_62_0	Nafs113
MK820013	Vibrio phage vB_VpaP_MGD2, complete genome	45105	43.8665	48	Vibrio phage vB_VpaP_MGD2	Autographiviridae	Colwellvirinae	Kaohsiungvirus	Vibrio	44	7	VC_961_0	Nufs112
MN384978	Escherichia phage vB_EcolP_P433.1, complete genome	43865	45.5055	51	Escherichia phage vB_EcolP_P433.1	Autographiviridae	Molineuxvirinae	Tuodvirus	Escherichia	45	15	VC_436_0	Nifs112 and Nufs112
MN478376	Bacteriophage Reminis, complete genome	45228	42.7456	61	Bacteriophage Reminis	Autographiviridae	N/A	Gajwadongvirus	Unspecified	46	21	Overlap (VC_439/VC_962)	Nifs112 and Nufs112
MN807240	Vibrio phage VP-HS15, complete genome	46759	43.8675	30	Vibrio phage VP-HS15	Autographiviridae	Colwellvirinae	Kaohsiungvirus	Vibrio	47	7	VC_961_0	Nufs112
MT104467	Pseudomonas phage MR4, complete genome	44816	45.7359	70	Pseudomonas phage MR4	Autographiviridae	N/A	Gajwadongvirus	Pseudomonas	48	9	Overlap (VC_439/VC_962)	Nifs112 and Nufs112
MT496971	Escherichia phage Mt1B1_P10, complete genome	45359	45.0605	54	Escherichia phage Mt1B1_P10	Autographiviridae	Molineuxvirinae	Vectrevirus	Escherichia	49	1	VC_436_0	Nifs112 and Nufs112
MT680615	Proteus phage PmP19, complete genome	44305	51.9309	50	Proteus phage PmP19	Autographiviridae	Molineuxvirinae	N/A	Proteus	50	22	VC_436_0	Nifs112 and Nufs112
MT941682	Pseudomonas phage BUCT553, complete genome	47148	56.6047	45	Pseudomonas phage BUCT553	Autographiviridae	Colwellvirinae	Uliginvirus	Pseudomonas	51	23	VC_961_0	Nufs112
MW394389	Klebsiella phage vB_KpP_FBKp16, complete genome	44010	51.8723	51	Klebsiella phage vB_KpP_FBKp16	Autographiviridae	Molineuxvirinae	N/A	Klebsiella	52	22	VC_436_0	Nifs112 and Nufs112
MW451247	UNVERIFIED: Vibrio phage VP505, complete genome	43009	43.5862	0	Vibrio phage VP505	Autographiviridae	Colwellvirinae	Trungvirus	Vibrio	53	14	VC_961_0	Nufs112
MW749008	Hafnia phage vB_HpaM_Meifeng, complete genome	48503	45.7209	83	Hafnia phage vB_HpaM_Meifeng	Myoviridae	N/A	N/A	Hafnia	54	24	Outlier	Nafs113
MW865291	Vibrio phage 15E36.1 clone Contig 1, complete genome	45211	44.5577	50	Vibrio phage 15E36.1	Autographiviridae	Colwellvirinae	Gutovirus	Vibrio	55	25	VC_961_0	Nufs112
MZ031013	Escherichia phage vB_EcoA_fTuEco01, complete genome	44320	44.903	57	Escherichia phage vB_EcoA_fTuEco01	Autographiviridae	Molineuxvirinae	Vectrevirus	Escherichia	38	1	VC_436_0	Nifs112 and Nufs112
MZ234012	Escherichia phage vB_EcoP-101101UKE1, complete genome	44450	45.0664	62	Escherichia phage vB_EcoP-101101UKE1	Autographiviridae	Molineuxvirinae	Vectrevirus	Escherichia	56	1	VC_436_0	Nifs112 and Nufs112
MZ234019	Escherichia phage vB_EcoP-101117UKE2, complete genome	44526	44.985	59	Escherichia phage vB_EcoP-101117UKE2	Autographiviridae	Molineuxvirinae	Vectrevirus	Escherichia	57	15	VC_436_0	Nifs112 and Nufs112
MZ234020	Escherichia phage vB_EcoP-101118B1, complete genome	44526	44.9962	60	Escherichia phage vB_EcoP-101118B1	Autographiviridae	Molineuxvirinae	Vectrevirus	Escherichia	57	15	VC_436_0	Nifs112 and Nufs112
MZ234032	Escherichia phage vB_EcoP-G3A1, complete genome	44471	44.9889	59	Escherichia phage vB_EcoP-G3A1	Autographiviridae	Molineuxvirinae	Vectrevirus	Escherichia	57	15	VC_436_0	Nifs112 and Nufs112
MZ234049	Escherichia phage vB_EcoP-UTI89UKE2, complete genome	44293	45.0794	67	Escherichia phage vB_EcoP-UTI89UKE2	Autographiviridae	Molineuxvirinae	Vectrevirus	Escherichia	58	1	VC_436_0	Nifs112 and Nufs112
MZ234050	Escherichia phage vB_EcoP-UTI89UKE3, complete genome	44294	45.0761	67	Escherichia phage vB_EcoP-UTI89UKE3	Autographiviridae	Molineuxvirinae	Vectrevirus	Escherichia	58	1	VC_436_0	Nifs112 and Nufs112
MZ398244	Klebsiella phage IME184, complete genome	44598	50.2534	56	Klebsiella phage IME184	Autographiviridae	Molineuxvirinae	N/A	Klebsiella	59	18	VC_436_0	Nifs112 and Nufs112
MZ573924	Salmonella phage vB_SenAt-pSL2, complete genome	44304	47.3885	54	Salmonella phage vB_SenAt-pSL2	Autographiviridae	Molineuxvirinae	Zindervirus	Salmonella	6	2	VC_436_0	Nifs112 and Nufs112
MZ747518	Mycobacterium phage Calamitous, complete genome	67371	68.8976	93	Mycobacterium phage Calamitous	N/A	Bclasvirinae	Rosebushvirus	Mycobacterium	60	26	VC_436_0	Nifs112 and Nufs112
MZ997839	Escherichia phage ULINTec4, complete genome	45159	44.609	57	Escherichia phage ULINTec4	Autographiviridae	Molineuxvirinae	Vectrevirus	Escherichia	61	1	VC_436_0	Nifs112 and Nufs112
MZ997840	Escherichia phage ULINTec6, complete genome	44728	45.0702	56	Escherichia phage ULINTec6	Autographiviridae	Molineuxvirinae	Vectrevirus	Escherichia	62	1	VC_436_0	Nifs112 and Nufs112
MZ997841	Escherichia phage ULINTec7, complete genome	46142	45.0761	57	Escherichia phage ULINTec7	Autographiviridae	Molineuxvirinae	Vectrevirus	Escherichia	63	1	VC_436_0	Nifs112 and Nufs112
OK570184	Pantoea phage Nifs112, complete genome	46202	50.2143	59	Pantoea phage Nifs112	Autographiviridae	Molineuxvirinae	Eracentumvirus	Pantoea	64	3	VC_437_0	Nifs112 and Nufs112
OK570185	Pantoea phage Nufs112, complete genome	45951	47.7008	67	Pantoea phage Nufs112	Autographiviridae	N/A	N/A	Pantoea	65	27	Overlap (VC_439/VC_962)	Nifs112 and Nufs112
OK570186	Pantoea phage Nafs113, complete genome	75899	54.0666	130	Pantoea phage Nafs113	N/A	N/A	Lietduovirus	Pantoea	66	19	VC_794_0	Nafs113
OK625527	Klebsiella phage vB_KpnP_ZK1, complete genome	45839	51.502	57	Klebsiella phage vB_KpnP_ZK1	Autographiviridae	Molineuxvirinae	N/A	Klebsiella	67	22	VC_436_0	Nifs112 and Nufs112
OL362271	Klebsiella phage 6939, complete genome	46039	42.9571	61	Klebsiella phage 6939	Autographiviridae	N/A	N/A	Klebsiella	68	28	Overlap (VC_439/VC_962)	Nifs112 and Nufs112
OL362272	Escherichia phage 6948, complete genome	44545	45.0915	53	Escherichia phage 6948	Autographiviridae	Molineuxvirinae	Vectrevirus	Escherichia	69	1	VC_436_0	Nifs112 and Nufs112
OL362273	Escherichia phage 6949, complete genome	44371	45.0091	53	Escherichia phage 6949	Autographiviridae	Molineuxvirinae	Vectrevirus	Escherichia	69	1	VC_436_0	Nifs112 and Nufs112
OL744215	Klebsiella phage vB_KvaP_F4M1D, complete genome	45969	51.6674	61	Klebsiella phage vB_KvaP_F4M1D	Autographiviridae	Molineuxvirinae	N/A	Klebsiella	70	22	VC_436_0	Nifs112 and Nufs112
OL744218	Klebsiella phage vB_KvaP_F5M1D, complete genome	45703	51.6903	60	Klebsiella phage vB_KvaP_F5M1D	Autographiviridae	Molineuxvirinae	N/A	Klebsiella	71	22	VC_436_0	Nifs112 and Nufs112
OM486945	Erwinia phage VyarbaL, complete genome	44768	49.7744	49	Erwinia phage VyarbaL	Autographiviridae	Molineuxvirinae	Eracentumvirus	Erwinia	30	3	VC_437_0	Nifs112 and Nufs112
OM913599	Aeromonas phage vB_AspA_Tola, complete genome	45276	47.4004	70	Aeromonas phage vB_AspA_Tola	Autographiviridae	N/A	N/A	Aeromonas	72	29	Overlap (VC_439/VC_962)	Nufs112
ON148527	Klebsiella phage Kp7, complete genome	45997	51.8534	53	Klebsiella phage Kp7	Autographiviridae	Molineuxvirinae	N/A	Klebsiella	73	22	VC_436_0	Nifs112 and Nufs112
ON185580	Escherichia phage EC120, complete genome	44544	44.9398	55	Escherichia phage EC120	Autographiviridae	Molineuxvirinae	Vectrevirus	Escherichia	74	1	VC_436_0	Nifs112 and Nufs112
ON210144	Escherichia phage EEc2, complete genome	44883	44.9792	56	Escherichia phage EEc2	Autographiviridae	Molineuxvirinae	Vectrevirus	Escherichia	75	1	VC_436_0	Nifs112 and Nufs112
ON210145	Escherichia phage EEc4, complete genome	44590	45.0034	56	Escherichia phage EEc4	Autographiviridae	Molineuxvirinae	Vectrevirus	Escherichia	75	1	VC_436_0	Nifs112 and Nufs112
ON526839	Salmonella phage GRNsp51, complete genome	43461	47.6473	48	Salmonella phage GRNsp51	Autographiviridae	Molineuxvirinae	Zindervirus	Salmonella	76	2	VC_436_0	Nifs112 and Nufs112
ON602763	Klebsiella phage VLCpiA2a, complete genome	45098	51.7806	53	Klebsiella phage VLCpiA2a	Autographiviridae	Molineuxvirinae	N/A	Klebsiella	77	22	VC_436_0	Nifs112 and Nufs112
ON602764	Klebsiella phage VLCpiA2a, complete genome	45304	51.7791	53	Klebsiella phage VLCpiA2a	Autographiviridae	Molineuxvirinae	N/A	Klebsiella	77	22	VC_436_0	Nifs112 and Nufs112
ON602765	Klebsiella phage VLCpiA2b, complete genome	45221	51.9029	52	Klebsiella phage VLCpiA2b	Autographiviridae	Molineuxvirinae	N/A	Klebsiella	78	22	VC_436_0	Nifs112 and Nufs112
ON624112	Aeromonas phage Aer_P220, complete genome	45207	50.7643	59	Aeromonas phage Aer_P220	N/A	N/A	N/A	Aeromonas	79	30	Overlap (VC_439/VC_962)	Nufs112
OP018999	Escherichia phage NTNC80A, complete genome	43714	45.5506	56	Escherichia phage NTNC80A	Autographiviridae	Molineuxvirinae	Vectrevirus	Escherichia	80	15	VC_436_0	Nifs112 and Nufs112
OP038547	Salmonella phage GRNsp03, complete genome	43596	47.5892	48	Salmonella phage GRNsp03	Autographiviridae	Molineuxvirinae	Zindervirus	Salmonella	13	2	VC_436_0	Nifs112 and Nufs112
OP079918	Klebsiella phage KPN7, complete genome	44391	51.7537	57	Klebsiella phage KPN7	Autographiviridae	Molineuxvirinae	N/A	Klebsiella	81	22	VC_436_0	Nifs112 and Nufs112
